# Supplementary material for: Phase Transition Thermodynamics of 1,3,5-Tris-(α-naphthyl)benzene: Theory and Experiment
Source: Molecules. 2024 May 7;29(10):2180. doi: 10.3390/molecules29102180 (PMC11124026; doi:10.3390/molecules29102180)
Supplement: Supplementary file 1 [file molecules-29-02180-s001.zip]

Archive with 1 entries (1 files):
- molecules-2965505-supplementary.pdf
